# Supplementary material for: Dynamic Wetting Properties of Silica-Poly (Acrylic Acid) Superhydrophilic Coatings
Source: Polymers (Basel). 2023 Feb 28;15(5):1242. doi: 10.3390/polym15051242 (PMC10007625; doi:10.3390/polym15051242)
Supplement: Supplementary file 1 [file polymers-15-01242-s001.zip]

Archive with 1 entries (1 files):
- polymers-2207815-supplementary.pdf
